# Supplementary material for: Household Out-of-Pocket Burden Costs for Pediatric Pneumonia in Low- and Middle-Income Countries: Evidence Review and Econometric Framework
Source: J Mark Access Health Policy. 2026 Apr 13;14(2):22. doi: 10.3390/jmahp14020022 (PMC13108171; doi:10.3390/jmahp14020022)
Supplement: Supplementary file 1 [file jmahp-14-00022-s001.zip]

Archive with 1 entries (1 files):
- jmahp-4111856-supplementary.pdf
